# Supplementary material for: Genome-wide analysis of DNA methylation and risk of cardiovascular disease in a Chinese population
Source: BMC Cardiovasc Disord. 2021 May 12;21:240. doi: 10.1186/s12872-021-02001-w (PMC8117656; doi:10.1186/s12872-021-02001-w)
Supplement: Supplementary file 1 — Additional file 1: Figures S1–S4 and Tables S1–S2. Figure S1. Flow chart of study sample selection. Figure S2. Singular value decomposition (SVD) analysis by data before processing by COMBAT. Figure S3. Singular value decomposition (SVD) analysis by data after processing by COMBAT. Figure S4. Principal component analysis (PCA) based on plate number (A), chip number (B), date of test (C) and gender (D). Table S1. The top 5 principal components (PCs) with proportion of variance more than 0.01 used for epigenomewide association analysis in the discovery set. Table S2. The top 5 principal components (PCs) with proportion of variance more than 0.01 used for epigenomewide association analysis in the replication set. [file 12872_2021_2001_MOESM1_ESM.xlsx]

## Sheet: Excel S1
Table S1. Significantly functions categories in Gene Ontology (GO) enrichment analysis in discovery set
	ONTOLOGY	ID	Description	GeneRatio	BgRatio	pvalue	p.adjust	FDR	geneID	Count	Enrich_Fator
GO:0060249	BP	GO:0060249	anatomical structure homeostasis	0.0554649	0.0229817	2.16e-06	0.00514229	0.00476936	FGGY/RIF1/ATP2B1/HSP90AB1/ERCC4/CTSK/CCT8/POT1/XRCC3/POLD2/CLN8/BBS4/POLD3/TERF2/NSMCE2/CAPN3/SOX9/LYZ/PPP1R10/STK39/ADGRV1/APEX1/DRAM2/RP1L1/LTF/HUS1B/RB1/SPATA7/VPS54/CDH23/POC1B/HIST3H3/VEGFA/PRKCA	34	2.41344
GO:0060627	BP	GO:0060627	regulation of vesicle-mediated transport	0.0554649	0.0269291	6e-05	0.0475275	0.0440807	SYT11/PRKD1/CLU/PTPRJ/CPLX1/RAP1A/RAB3B/RAB27B/C2/STXBP1/CD300A/ATP13A2/ATXN2/CNST/STON2/PTX3/RAB3C/ACTN2/ALOX15/ATG5/SCARB1/DNM2/PIK3CB/ATP2A2/CLASP1/CLIP3/CBLL1/RALA/DYSF/GNAI2/RIMS4/CHRM2/VEGFA/PYCARD	34	2.05966
GO:0098793	CC	GO:0098793	presynapse	0.0464396	0.024518	0.000665073	0.0383082	0.0339537	SYT11/IGSF21/ATP2B1/CPLX1/GRIK1/RAB3B/RAB27B/CLN8/RGS7BP/STXBP1/PTPRN2/CADPS/SV2C/GRIN2A/SLC1A7/SNAP25/NRXN1/STON2/RAB3C/APP/TNIK/DNM2/GLUL/SNAP47/STX6/RIMS4/GABBR1/CHRM2/SLC6A9/KCNAB2	30	1.8941
GO:0001505	BP	GO:0001505	regulation of neurotransmitter levels	0.0440457	0.0187098	3.7e-05	0.0352018	0.0326489	SYT11/CLU/HSP90AB1/CPLX1/RAP1A/RAB3B/CLN8/STXBP1/PTPRN2/CADPS/GRIN2A/SLC1A7/SNAP25/NRXN1/PTX3/RORA/SMAD3/DNM2/GLUL/ATP2A2/SLC44A4/SNAP47/DDAH2/RIMS4/NOS1AP/CHRM2/SLC6A9	27	2.35415
GO:0098742	BP	GO:0098742	cell-cell adhesion via plasma-membrane adhesion molecules	0.040783	0.0146001	3.91e-06	0.00619957	0.00574996	IGSF21/PALLD/TENM2/NRXN1/MYPN/CNTN2/PIK3CB/CADM1/FAT1/CDH23/ROBO1/PTPRT/PCDHA13/PCDHA1/PCDHA2/PCDHA3/PCDHA4/PCDHA5/PCDHA6/PCDHA7/PCDHA8/PCDHA9/PCDHA10/PCDHA11/PCDHA12	25	2.79334
GO:0007156	BP	GO:0007156	homophilic cell adhesion via plasma membrane adhesion molecules	0.0375204	0.00903044	7.45e-09	3.54e-05	3.28e-05	IGSF21/PALLD/MYPN/CNTN2/PIK3CB/CADM1/FAT1/CDH23/ROBO1/PTPRT/PCDHA13/PCDHA1/PCDHA2/PCDHA3/PCDHA4/PCDHA5/PCDHA6/PCDHA7/PCDHA8/PCDHA9/PCDHA10/PCDHA11/PCDHA12	23	4.15488
GO:0098562	CC	GO:0098562	cytoplasmic side of membrane	0.0247678	0.00874917	0.000182033	0.0133316	0.0118162	RPL27/GNAQ/ATP2B1/GNAO1/SHANK3/EPB41/SNAP25/ALOX15/ESYT3/GNG4/ATP2A2/RASA3/ANK1/GNAI2/TIAM1/KCNAB2	16	2.83087
GO:0098858	CC	GO:0098858	actin-based cell projection	0.0247678	0.0100717	0.000871484	0.045634	0.0404468	SYNE2/CRB1/TENM2/SYTL1/ACTN2/ADGRV1/MYO15A/KIF13B/SCARB1/APP/ANTXR1/FAT1/MYO10/CDH23/UBE2K/ESPN	16	2.45914
GO:0030018	CC	GO:0030018	Z disc	0.0232198	0.00640928	1.69e-05	0.0097183	0.00861362	SORBS2/PALLD/SYNE2/FHOD3/SLC8A1/CAPN3/DNAJB6/ACTN2/MYPN/C10orf71/SYNPO2L/ANK1/FBXO22/NOS1AP/KY	15	3.62284
GO:0031674	CC	GO:0031674	I band	0.0232198	0.00696882	4.57e-05	0.0120361	0.010668	SORBS2/PALLD/SYNE2/FHOD3/SLC8A1/CAPN3/DNAJB6/ACTN2/MYPN/C10orf71/SYNPO2L/ANK1/FBXO22/NOS1AP/KY	15	3.33196
GO:0009898	CC	GO:0009898	cytoplasmic side of plasma membrane	0.0232198	0.00757923	0.000119703	0.0133316	0.0118162	GNAQ/ATP2B1/GNAO1/SHANK3/EPB41/SNAP25/ALOX15/ESYT3/GNG4/ATP2A2/RASA3/ANK1/GNAI2/TIAM1/KCNAB2	15	3.06361
GO:0050764	BP	GO:0050764	regulation of phagocytosis	0.0195759	0.00432596	1.21e-05	0.0144294	0.013383	SYT11/PTPRJ/RAP1A/C2/CD300A/PTX3/ALOX15/ATG5/SCARB1/DNM2/DYSF/PYCARD	12	4.5252
GO:0031234	CC	GO:0031234	extrinsic component of cytoplasmic side of plasma membrane	0.0170279	0.00452719	0.000158069	0.0133316	0.0118162	GNAQ/GNAO1/SHANK3/SNAP25/ALOX15/ESYT3/GNG4/ATP2A2/GNAI2/TIAM1/KCNAB2	11	3.76124
GO:0016529	CC	GO:0016529	sarcoplasmic reticulum	0.0154799	0.00340811	6.27e-05	0.0120361	0.010668	SYNE2/TMEM38A/ITPR2/AKAP6/CAMK2G/CACNA2D1/ATP2A2/ANK1/FSD2/NOS1AP	10	4.54207
GO:0016528	CC	GO:0016528	sarcoplasm	0.0154799	0.00386591	0.000185161	0.0133316	0.0118162	SYNE2/TMEM38A/ITPR2/AKAP6/CAMK2G/CACNA2D1/ATP2A2/ANK1/FSD2/NOS1AP	10	4.0042
GO:0098563	CC	GO:0098563	intrinsic component of synaptic vesicle membrane	0.0123839	0.00233989	0.000112592	0.0133316	0.0118162	SYT11/RAB3B/RAB27B/PTPRN2/SV2C/RAB3C/STX6/SLC6A9	8	5.2925
GO:0033017	CC	GO:0033017	sarcoplasmic reticulum membrane	0.0108359	0.00198382	0.000246407	0.01577	0.0139775	SYNE2/TMEM38A/ITPR2/AKAP6/CAMK2G/ATP2A2/NOS1AP	7	5.46213
